# Supplementary material for: Development of BromoTag: A “Bump-and-Hole”–PROTAC System to Induce Potent, Rapid, and Selective Degradation of Tagged Target Proteins
Source: J Med Chem. 2021 Oct 15;64(20):15477–502. doi: 10.1021/acs.jmedchem.1c01532 (PMC8558867; doi:10.1021/acs.jmedchem.1c01532)
Supplement: Supplementary file 2 — jm1c01532_si_002.csv [file jm1c01532_si_002.csv]

		Ab: Brd4BD2 L387A		Ab:Brd2			FP binding
Compound	SMILES	pDC50	pDmax (%)	pDC50	pDmax (%)	T1/2 (min)	Kdbinary (nM)	Kdternary (nM)	α
14	CC1=C(SC=N1)C2=CC=C(CNC([C@@H]3C[C@@H](O)CN3C([C@H](C(C)(C)C)NC(COCCOCCOCCNC(CC4C5=NN=C(C)N5C(C=CC(OC)=C6)=C6C(C7=CC=C(Cl)C=C7)=N4)=O)=O)=O)=O)C=C2	-	-	-	-	-
15	CC1=C(SC=N1)C2=CC=C(CNC([C@@H]3C[C@@H](O)CN3C([C@H](C(C)(C)C)NC(COCCOCCOCCNC([C@H](CC)[C@H]4C5=NN=C(C)N5C(C=CC(OC)=C6)=C6C(C7=CC=C(Cl)C=C7)=N4)=O)=O)=O)=O)C=C2	-	-	-	-	-
16	CC1=C(SC=N1)C2=CC=C(CNC([C@@H]3C[C@@H](O)CN3C([C@H](C(C)(C)C)NC(COCCOCCOCCNC([C@H](C)[C@H]4C5=NN=C(C)N5C(C=C(OC)C=C6)=C6C(C7=CC=C(Cl)C=C7)=N4)=O)=O)=O)=O)C=C2	-	-	-	-	-
17	CC1=C(SC=N1)C2=CC=C(CNC([C@@H]3C[C@@H](O)CN3C([C@H](C(C)(C)C)NC(COCCOCCOCCNC([C@H](CC)[C@H]4C5=NN=C(C)N5C(C=C(OC)C=C6)=C6C(C7=CC=C(Cl)C=C7)=N4)=O)=O)=O)=O)C=C2	-	-	-	-	-
18	CC1=C(SC=N1)C2=CC=C(CNC([C@@H]3C[C@@H](O)CN3C([C@H](C(C)(C)C)NC(COCCOCCOCCNC([C@H](C)[C@H]4C5=NN=C(C)N5C6=C(C(C)=C(C)S6)C(C7=CC=C(Cl)C=C7)=N4)=O)=O)=O)=O)C=C2	6.8 ± 0.1	90	7.0 ± 0.2	92	-
19	CC1=C(SC=N1)C2=CC=C(CNC([C@@H]3C[C@@H](O)CN3C([C@H](C(C)(C)C)NC(COCCOCCOCCNC([C@H](CC)[C@H]4C5=NN=C(C)N5C6=C(C(C)=C(C)S6)C(C7=CC=C(Cl)C=C7)=N4)=O)=O)=O)=O)C=C2	6.6 ± 0.6	76	6.5 ± 0.2	80	-
20	CC1=C(SC=N1)C2=CC=C([C@H](C)NC([C@@H]3C[C@@H](O)CN3C([C@H](C(C)(C)C)NC(COCCCOCCNC([C@H](C)[C@H]4C5=NN=C(C)N5C6=C(C(C)=C(C)S6)C(C7=CC=C(Cl)C=C7)=N4)=O)=O)=O)=O)C=C2	6.5 ± 0.4	70	6.4 ± 0.6	60	-
21	CC1=C(SC=N1)C2=CC=C([C@H](C)NC([C@@H]3C[C@@H](O)CN3C([C@H](C(C)(C)C)NC(COCCCOCCNC([C@H](CC)[C@H]4C5=NN=C(C)N5C6=C(C(C)=C(C)S6)C(C7=CC=C(Cl)C=C7)=N4)=O)=O)=O)=O)C=C2	6.1 ± 0.3	69	5.7 ± 1.8	51	-
22	CC1=C(SC=N1)C2=CC=C(CNC([C@@H]3C[C@@H](O)CN3C([C@H](C(C)(C)C)NC(COCCOCCOCCOC([C@H](C)[C@H]4C5=NN=C(C)N5C6=C(C(C)=C(C)S6)C(C7=CC=C(Cl)C=C7)=N4)=O)=O)=O)=O)C=C2	7.1 ± NA	94	7.7 ± 0.1	96	-
23	CC1=C(SC=N1)C2=CC=C(CNC([C@@H]3C[C@@H](O)CN3C([C@H](C(C)(C)C)NC(COCCOCCOCCOC([C@H](CC)[C@H]4C5=NN=C(C)N5C6=C(C(C)=C(C)S6)C(C7=CC=C(Cl)C=C7)=N4)=O)=O)=O)=O)C=C2	7.1 ± NA	90	7.9 ± 0.2	96	-
24	CC1=C(SC=N1)C2=CC=C([C@H](C)NC([C@@H]3C[C@@H](O)CN3C([C@H](C(C)(C)C)NC(COCCCOCCOC([C@H](C)[C@H]4C5=NN=C(C)N5C6=C(C(C)=C(C)S6)C(C7=CC=C(Cl)C=C7)=N4)=O)=O)=O)=O)C=C2	8.0 ± NA	91	8.3 ± 0.1	91	-
25	CC1=C(SC=N1)C2=CC=C([C@H](C)NC([C@@H]3C[C@@H](O)CN3C([C@H](C(C)(C)C)NC(COCCCOCCOC([C@H](CC)[C@H]4C5=NN=C(C)N5C6=C(C(C)=C(C)S6)C(C7=CC=C(Cl)C=C7)=N4)=O)=O)=O)=O)C=C2	7.9 ± 0.2	90	7.8 ± 0.3	85	-
28	O=C(OC)CC(N=C(C1=CC=C(Cl)C=C1)C(C(C)=C(C)S2)=C2N3)C3=O
29	O=C(OC)CC1C2=NN=C(C)N2C3=C(C(C)=C(C)S3)C(C4=CC=C(Cl)C=C4)=N1
30a	O=C(OC)[C@H](C)[C@H]1C2=NN=C(C)N2C3=C(C(C)=C(C)S3)C(C4=CC=C(Cl)C=C4)=N1
30b	O=C(OC)[C@@H](C)[C@H]1C2=NN=C(C)N2C3=C(C(C)=C(C)S3)C(C4=CC=C(Cl)C=C4)=N1
31a	O=C(OC)[C@H](CC)[C@H]1C2=NN=C(C)N2C3=C(C(C)=C(C)S3)C(C4=CC=C(Cl)C=C4)=N1
31b	O=C(OC)[C@@H](CC)[C@H]1C2=NN=C(C)N2C3=C(C(C)=C(C)S3)C(C4=CC=C(Cl)C=C4)=N1
32	O=C(O)[C@H](C)[C@H]1C2=NN=C(C)N2C3=C(C(C)=C(C)S3)C(C4=CC=C(Cl)C=C4)=N1
33	O=C(O)[C@H](CC)[C@H]1C2=NN=C(C)N2C3=C(C(C)=C(C)S3)C(C4=CC=C(Cl)C=C4)=N1
46	CC1=C(SC=N1)C2=CC=C(CNC([C@@H]3C[C@@H](O)CN3C([C@H](C(C)(C)C)NC(COCCOCCOCCOC([C@H](CC)[C@H]4C5=NN=C(C)N5C6=C(C(C)=C(C)S6)C(C7=CC=C(Cl)C=C7)=N4)=O)=O)=O)=O)C=C2	7.8 ± 0.2	99	7.9 ± 0.1	97	40 ± 15	125 ± 30	11 ± 3	11.1
47	O=C([C@@H]1C[C@@H](O)CN1C([C@H](C(C)(C)C)NC(COCCCOCCOC([C@H](CC)[C@@H]2N=C(C3=CC=C(Cl)C=C3)C(C(C)=C(C)S4)=C4N5C2=NN=C5C)=O)=O)=O)N[C@@H](C)C6=CC=C(C7=CN=CS7)C=C6	9.0 ± 0.4	100	8.6 ± 0.2	98	142 ± 13	45 ± 16	12 ± 3	3.6
48	CC1=C(SC=N1)C2=CC=C(CNC([C@@H]3C[C@@H](O)CN3C([C@H](C(C)(C)C)NC(COCCOCCOCCNC([C@H](CC)[C@H]4C5=NN=C(C)N5C6=C(C(C)=C(C)S6)C(C7=CC=C(Cl)C=C7)=N4)=O)=O)=O)=O)C=C2	6.5 ± 0.3	92	6.7 ± 0.1	96	113 ± 8	102 ± 13	9 ± 2	10.9
50	CC1=C(SC=N1)C2=CC=C(CNC([C@@H]3C[C@H](O)CN3C([C@H](C(C)(C)C)NC(COCCOCCOCCO[Si](C4=CC=CC=C4)(C(C)(C)C)C5=CC=CC=C5)=O)=O)=O)C=C2
51	CC1=C(SC=N1)C2=CC=C(CNC([C@@H]3C[C@H](O)CN3C([C@H](C(C)(C)C)NC(COCCOCCOCCO)=O)=O)=O)C=C2
52	CC1=C(SC=N1)C2=CC=C(CNC([C@@H]3C[C@H](O)CN3C([C@H](C(C)(C)C)NC(COCCOCCOCCOC([C@H](CC)[C@H]4C5=NN=C(C)N5C6=C(C(C)=C(C)S6)C(C7=CC=C(Cl)C=C7)=N4)=O)=O)=O)=O)C=C2
